# Supplementary material for: Establishing a living systematic review of characterisation and parameter reporting in lithium-ion and lithium–sulfur cathode research
Source: Discov Electrochem. 2026 Apr 10;3(1):35. doi: 10.1007/s44373-026-00099-1 (PMC13104760; doi:10.1007/s44373-026-00099-1)
Supplement: Supplementary file 2 — (csv 282 KB) [file 44373_2026_99_MOESM2_ESM.csv]

	Article_First author	Article_Year	Article_Optional label	Article_DOI	concat_name	ChecklistMeasurementCondition_Temperature	ChecklistMeasurementCondition_Theoretical capacity active material	ChecklistMeasurementCondition_Theoretical capacity areal	ChecklistMeasurementCondition_Theoretical capacity cell	ChecklistMeasurementCondition_Theoretical capacity slow	ChecklistCellFormat_Lithium anode	ChecklistCellFormat_Graphite anode	ChecklistCellFormat_Silicon anode	ChecklistCellFormat_Other anode text	ChecklistCellFormat_Sulfur	ChecklistCellFormat_NMC811	ChecklistCellFormat_NMC622	ChecklistCellFormat_NMC532	ChecklistCellFormat_NMC111	ChecklistCellFormat_Other NMC	ChecklistCellFormat_LFP	ChecklistCellFormat_LFP/NMC blend	ChecklistCellFormat_LCO	ChecklistCellFormat_Other cathode text	ChecklistCellFormat_Cell format	ChecklistCellFormat_Cell format other	ChecklistCellFormat_N/P electrode balance value	ChecklistCellFormat_N/P reported	ChecklistCellFormat_N/P N/A	ChecklistCellFormat_Electrolyte volume reported	ChecklistCellFormat_Electrolyte ratio reported	ChecklistElectrodeProcessing_Assembly processing environment	ChecklistElectrodeProcessing_Production scale	ChecklistElectrodeProcessing_Production scale comment	ChecklistElectrodeProcessing_Using commercial electrode	ChecklistElectrodeProcessing_Electrode mass comp Binder	ChecklistElectrodeProcessing_Electrode mass comp Additive	ChecklistElectrodeProcessing_Electrode mass comp Active	ChecklistElectrodeProcessing_Electrode mass comp Solid content slurry	ChecklistElectrodeProcessing_Electrode thickness	ChecklistElectrodeProcessing_Electrode how measured	ChecklistElectrodeProcessing_Calendered	ChecklistElectrodeProcessing_Active material areal	ChecklistElectrodeProcessing_Active material fractional	ChecklistGalvanostatic_Voltage min	ChecklistGalvanostatic_Voltage max	ChecklistGalvanostatic_Different voltage range	ChecklistGalvanostatic_Voltage range NA	ChecklistGalvanostatic_Pre-activation used
0	Yabuuchi	2003	novel lithium insertion	10.1016/S0378-7753(03)00173-3	Yabuuchi 2003 novel lithium insertion	Not reported	True	False	False	False	True	False	False		False	False	False	False	True	False	False	False	False		Other	Home-made pipe	0.0	True	False	0.0	0.0	False	False		No	True	True	True	False	0		False	0.0	0.0	2.5	4.6	False	False	False
1	Bree	2025	Practical pathways	10.1021/acs.energyfuels.4c06201	Bree 2025 Practical pathways	Not reported	True	False	False	False	False	True	False		False	False	False	False	False	False	True	True	False		Coin		1.1	True	False	100.0	0.0	True	False		No	True	True	True	False			True	0.0	0.0	2.5	4.0	False	False	True
2	Ji	2009	highly ordered	10.1038/NMAT2460	Ji 2009 highly ordered	Room temp	True	False	False	False	True	False	False		True	False	False	False	False	False	False	False	False		Swagelok		0.0	True	False	0.0	0.0	False	True	1g CMK-3, 2.33g sulfur	No	True	True	True	False			False	0.0	0.0	1.5	3.0	False	False	False
3	Lin	2014	Surface reconstruction	10.1038/ncomms4529	Lin 2014 Surface reconstruction	Not reported	True	False	False	False	True	False	False		False	False	False	False	False	True	False	False	False	LiNi_{0.4}Mn_{0.4}Co_{0.18}Ti_{0.02}O_{2}	Coin		0.0	True	False	0.0	0.0	False	True	precursor concentration + volume (mL)	No	True	True	True	False			False	6.0	0.0	2.0	4.7	True	False	False
4	Tran	2006	Positive electrode materials	10.1149/1.2138573	Tran 2006 Positive electrode materials	Not reported	True	False	False	False	True	False	False		False	False	False	False	False	True	False	False	False	Li_{1+x}(Ni_{0.425}Mn_{0.425}Co_{0.15})_{1-x}O_{2}, various x	Coin			True	False			False	False		No	True	True	True	False			False		88.0			False	False	False
5	Wang	2019	Hierarchical porous	10.1016/j.electacta.2019.05.090	Wang 2019 Hierarchical porous	Not reported	True	False	False	False	True	False	False		True	False	False	False	False	False	False	False	False		Coin		0.0	True	False	0.0	0.0	True	False		No	True	True	True	False			False	0.0	0.0	1.7	2.8	False	False	False
6	Zhang	2018	N-doped yolk-shell	10.1016/j.apsusc.2017.06.288	Zhang 2018 N-doped yolk-shell	Not reported	True	False	False	False	True	False	False		True	False	False	False	False	False	False	False	False		Coin		0.0	True	False	0.0	0.0	True	False		No	True	True	True	False			False	0.5	0.0	1.7	2.7	False	False	False
7	Liu	2014	Long cycle life	10.1016/j.jpowsour.2014.03.083	Liu 2014 Long cycle life	Not reported	False	False	False	False	False	True	False		False	False	False	True	False	True	False	False	False	NMC 433	Pouch		0.0	True	False	1.06	0.0	False	False		No	True	True	True	False			True	0.0	0.0	2.7	4.2	True	False	False
8	Tsai	2021	Ni-rich NMC	10.1016/j.electacta.2021.138244	Tsai 2021 Ni-rich NMC	Not reported	True	False	False	False	True	False	False		False	False	False	False	False	True	False	False	False	LiNi_{0.96}Co_{0.03}Mn_{0.01}O_{2}, LiNiO_{2}	Coin		0.0	True	False	0.0	0.0	True	False		No	True	True	True	False			False	0.0	0.0	2.5	4.3	False	False	False
9	Lu	2001	Layered LiNCM	10.1149/1.1413182	Lu 2001 Layered LiNCM	Under test	True	False	False	False	True	False	False		False	False	False	False	False	True	False	False	False	NMC121, NMC323	Coin		0.0	True	False	0.0	0.0	True	True	10s-100s mL volumes of precursors reported	No	True	True	True	False	0.66 mm	Coating setting	False	0.0	0.65	2.5	4.4	True	False	False
10	Ohzuku	2001	layered lithium insertion	10.1246/cl.2001.642	Ohzuku 2001 layered lithium insertion	Not reported	False	False	False	False	True	False	False		False	False	False	False	True	False	False	False	False		Coin			True	False			False	False		No	True	True	True	False			False		88.0			False	False	False
11	Hwang	2003	combined computational	10.1021/cm030299v	Hwang 2003 combined computational	Not reported	False	False	False	False	True	False	False		False	False	False	False	True	False	False	False	False		Other	Not reported		True	False			False	False		No	True	True	True	False			False		85.0	3.0	4.5	False	False	False
12	Park	2018	requirement high lithium	10.1016/j.jallcom.2018.06.135	Park 2018 requirement high lithium	Constant - non room temp	False	True	False	False	True	False	False		False	False	False	False	False	True	False	False	False	Li_{1.0}Ni_{0.91}Co_{0.06}Mn_{0.03}O_{2}	Coin		0.0	True	False	0.0	0.0	False	False		No	True	True	True	False			True	10.0	0.0	2.8	4.3	False	False	False
13	Kim	2012	Alkali chloride flux	10.1021/am300386j	Kim 2012 Alkali chloride flux	Not reported	True	False	False	False	True	False	False		False	True	False	False	False	False	False	False	False		Coin		0.0	True	False	0.0	0.0	False	False		No	True	True	True	False			False	0.0	0.0	0.0	0.0	False	False	False
14	Sun	2005	microscale core-shell structure	10.1021/ja053675g	Sun 2005 microscale core-shell structure	Constant - non room temp	True	False	False	False	True	False	False	Pouch cell using carbon anode	False	False	False	False	False	True	False	False	False	NMC811 core with Ni_{0.5}Mn_{0.5} shell	Coin	Long-term in pouch	0.0	True	False	0.0	0.0	True	False		No	True	True	True	False			True	0.0	0.0	3.0	4.3	False	False	False
15	EL Aouam	2025	lithiation mechanism	10.1016/j.jpowsour.2024.234551	EL Aouam 2025 lithiation mechanism	Not reported	True	False	False	False	True	False	False		False	True	False	False	False	False	False	False	False	Ni_{0.8}Mn_{0.15}Co_{0.05}	Coin		0.0	True	False	0.0	0.0	True	False		No	True	True	True	False			False	0.0	90.0	2.8	4.3	False	False	False
16	Li	2011	Optimization mesoporous	10.1039/c1jm12979a	Li 2011 Optimization mesoporous	Not reported	True	False	False	False	True	False	False		True	False	False	False	False	False	False	False	False		Coin		0.0	True	False	0.0	0.0	False	True	5.4 g sulfur, 1.0 g carbon, volumes/ masses of precursors	No	True	True	True	False			False	0.0	0.0	1.0	3.0	False	False	False
17	Sun	2006	novel core-shell	10.1021/jp0571473	Sun 2006 novel core-shell	Constant - non room temp	False	False	False	False	True	True	False		False	False	False	False	False	True	False	False	False	Li[Ni_{0.8}Co_{0.2}]O_{2} and Li[(Ni_{0.8}Co_{0.2})_{0.8}(Ni_{0.5}Mn_{0.5})_{0.2}]O_{2}	Coin		0.0	True	False	0.0	0.0	False	False		No	True	True	True	False			False	0.0	80.0	3.0	4.3	False	False	False
18	Xi	2014	Binder free	10.1039/C4NR00326H	Xi 2014 Binder free	Not reported	False	False	False	False	True	False	False		True	False	False	False	False	False	False	False	False		Coin		0.0	True	False	0.0	0.0	False	True	0.1 g sulfur, 30mL toluene,	No	True	True	True	False	1.6 mm	Precursor/ template thickness	False	2.0	100.0	1.5	3.0	False	False	False
19	Li	2019	Blackberry	10.1016/j.electacta.2018.11.012	Li 2019 Blackberry	Not reported	True	False	False	False	True	False	False		True	False	False	False	False	False	False	False	False		Coin		0.0	True	False	30.0	0.0	False	True	Precursors for carbon mass reported	No	True	True	True	False			False	2.0	80.0	1.0	3.0	False	False	False
20	Xu	2017	Caterpillar	10.1016/j.cej.2017.04.052	Xu 2017 Caterpillar	Not reported	True	False	False	False	True	False	False		True	False	False	False	False	False	False	False	False		Coin		0.0	True	False	0.0	0.0	False	True	22.5 mg sulfur, 0.5 g graphite precursor	No	True	True	True	False			False	2.0	80.0	1.7	2.8	False	False	False
21	Wang	2011	Graphene-wrapped	10.1021/nl200658a	Wang 2011 Graphene-wrapped	Not reported	True	False	False	False	True	False	False		True	False	False	False	False	False	False	False	False		Coin		0.0	True	False	0.0	0.0	False	False		No	True	True	True	False			False	0.0	70.0	0.0	0.0	False	False	False
22	Jayaprakash	2011	Porous hollow carbon	10.1002/anie.201100637	Jayaprakash 2011 Porous hollow carbon	Not reported	True	False	False	False	True	False	False		True	False	False	False	False	False	False	False	False		Coin		0.0	True	False	0.0	0.0	False	True	1.05g pitch precursor/ template specified	No	True	True	True	False	80 um	Calendering setting	True	0.0	92.5	1.7	3.1	False	False	False
23	Ji	2011	Sulfur immobilizer	10.1021/ja206955k	Ji 2011 Sulfur immobilizer	Constant - non room temp	True	False	False	False	True	False	False		True	False	False	False	False	False	False	False	False		Coin		0.0	True	False	0.0	0.0	True	True	Graphene oxide quantities (g scale)	No	True	True	True	False			False	0.0	70.0	1.0	3.6	False	False	False
24	Liang	2015	highly efficient polysulfide mediator	10.1038/ncomms6682	Liang 2015 highly efficient polysulfide mediator	Not reported	True	False	False	False	True	False	False		True	False	False	False	False	False	False	False	False	MnO2 host matrix, non-carbon	Coin		0.0	True	False	0.0	0.0	False	False		No	True	True	True	False			False	0.85	75.0	1.6	3.0	True	False	False
25	Yabuuchi	2011	Detailed studies	10.1021/ja108588y	Yabuuchi 2011 Detailed studies	Under test	True	False	False	False	True	False	False		False	False	False	False	False	True	False	False	False	Li_{1.2}Co_{0.13}Ni_{0.13}Mn_{0.54}O_{2}	Coin		0.0	True	False	0.0	0.0	False	False		No	True	True	True	False			False	0.0	80.0	2.0	4.8	True	False	False
26	Weigel	2019	doped by various cations	10.1021/acsenergylett.8b02302	Weigel 2019 doped by various cations	Constant - non room temp	True	False	False	False	True	False	False		False	True	False	False	False	False	False	False	False		Coin		0.0	True	False	0.0	0.0	False	False		No	True	True	True	False			False	0.0	80.0	2.8	4.3	False	False	False
27	Paulsen	2000	New layered cathode material	10.1149/1.1393283	Paulsen 2000 New layered cathode material	Under test	True	False	False	False	True	False	False		False	False	False	False	False	True	False	False	False	Li_{2/3}(Ni_{1/3}Mn_{2/3})O_{2}	Coin		0.0	True	False	0.0	0.0	False	True	700mg NMC, 70mg carbon blackincludes mass of additives and slurry solvent	No	True	True	True	True			False	0.0	91.0	1.5	4.8	True	False	False
28	Sun	2009	High energy cathode material	10.1038/NMAT2418	Sun 2009 High energy cathode material	Constant - non room temp	True	False	False	False	False	True	False		False	True	False	False	False	False	False	False	False		Pouch	Additional - Preliminary half-cells in coin cells against lithium	0.0	True	False	0.0	0.0	False	False		No	True	True	True	False			False	0.0	80.0	3.0	4.2	False	False	True
29	Jung	2014	degradation mechanisms	10.1002/aenm.201300787	Jung 2014 degradation mechanisms	Not reported	True	False	False	False	True	False	False		False	False	False	True	False	False	False	False	False		Coin		0.0	True	False	0.0	0.0	False	False		Yes	True	True	True	False			False	0.0	70.0	3.0	4.8	True	False	False
30	Jung	2017	Oxygen release	10.1149/2.0021707jes	Jung 2017 Oxygen release	Constant - non room temp	True	False	False	False	False	True	False		False	True	True	False	True	False	False	False	False	LMNO	Coin		1.1	False	False	120.0	0.0	False	False		No	True	True	True	False			False	0.0	91.5	3.0	4.6	True	False	True
31	Xin	2012	Smaller sulfur molecules	10.1021/ja308170k	Xin 2012 Smaller sulfur molecules	Not reported	True	False	False	False	True	False	False		True	False	False	False	False	False	False	False	False		Swagelok		0.0	True	False	0.0	0.0	False	True	800 mg glucose precursor	No	True	True	True	False			False	1.0	80.0	1.0	3.0	False	False	False
32	Moschner	2025	Impact of SPAN	10.1002/advs.202415436	Moschner 2025 Impact of SPAN	Not reported	False	True	False	False	True	False	False		True	False	False	False	False	False	False	False	False	SPAN	Coin		0.0	True	False	13.0	0.0	False	False		No	True	True	True	True	Varied	Calendering setting	True	0.0	0.0	1.0	3.0	False	False	False
33	Li	2017	Effects of Carbon Hosts	10.20964/2017.06.41	Li 2017 Effects of Carbon Hosts	Not reported	True	False	False	False	True	False	False		True	False	False	False	False	False	False	False	False		Coin		0.0	True	False	0.0	12.0	False	False		No	True	True	True	False			False	0.0	80.0	1.7	2.8	False	False	False
34	Dong	2013	sulfur-alumina	10.1016/j.materresbull.2013.02.031	Dong 2013 sulfur-alumina	Room temp	False	False	False	False	True	False	False		True	False	False	False	False	False	False	False	False		Swagelok		0.0	True	False	0.0	0.0	False	True	10s mL scale, <1 gs scale	No	True	True	True	False			False	0.0	80.0	1.0	3.0	False	False	False
35	Seh	2013	yolk-shell	10.1038/ncomms2327	Seh 2013 yolk-shell	Not reported	True	False	False	False	True	False	False		True	False	False	False	False	False	False	False	False	TiO2 sulfur host	Coin	Pouch cell demonstrates with carbon fibre paper	0.0	True	False	0.0	0.0	False	True	10s mL precursor scale	No	True	True	True	False	23 um	SEM	False	0.5	75.0	1.7	2.6	False	False	False
36	Pang	2017	Surface enhanced	10.1038/ncomms5759	Pang 2017 Surface enhanced	Not reported	True	False	False	False	True	False	False		True	False	False	False	False	False	False	False	False	Ti4O7 sulfur host	Coin		0.0	True	False	50.0	0.0	False	False		No	True	True	True	False			False	0.9	80.0	1.7	3.0	True	False	True
37	Guo	2011	disordered carbon nanotubes	10.1021/nl202297p	Guo 2011 disordered carbon nanotubes	Not reported	True	False	False	False	True	False	False		True	False	False	False	False	False	False	False	False		Coin		0.0	True	False	0.0	0.0	False	True	~0.1g sulfur	No	False	False	True	False			False	0.0	100.0	1.5	3.0	False	False	False
38	Song	2013	Nitrogen-doped	10.1002/adfm.201302631	Song 2013 Nitrogen-doped	Not reported	True	False	False	False	True	False	False		True	False	False	False	False	False	False	False	False		Coin			True	False			False	True	1g, 5mL precursors	No	True	True	True	False			False	4.2	80.0			False	False	False
39	Elazari	2011	carbon fiber cloth	10.1002/adma.201103274	Elazari 2011 carbon fiber cloth	Not reported	True	False	False	False	True	False	False		True	False	False	False	False	False	False	False	False		Coin		0.0	True	False	0.0	0.0	False	False		No	True	True	True	False	0.6	Direct measurement	False	5.5	100.0	1.7	2.48	False	False	False
40	Ji	2011	Stabilizing reservoirs	10.1038/ncomms1293	Ji 2011 Stabilizing reservoirs	Not reported	True	True	False	False	True	False	False		True	False	False	False	False	False	False	False	False		Swagelok			True	False			False	True	0.5-1g scale	No	True	True	True	False			False	1.2	70.0	1.5	3.0	False	False	False
41	Li	2015	Hollow carbon nanofibres	10.1002/anie.201506972	Li 2015 Hollow carbon nanofibres	Not reported	True	False	False	False	True	False	False		True	False	False	False	False	False	False	False	False		Coin		0.0	True	False	0.0	0.0	False	True	<1g precursors	No	True	True	True	False			False	3.7	70.0	0.0	2.8	False	False	False
42	Song	2015	Polysulfide chemisorption	10.1002/anie.201411109	Song 2015 Polysulfide chemisorption	Not reported	True	False	False	False	False	False	False	not specified	True	False	False	False	False	False	False	False	False		Coin		0.0	True	False	0.0	0.0	False	True	~1-10 g (precursors)	No	True	True	True	False			False	5.0	80.0	0.0	0.0	False	False	True
43	Gu	2013	Spinel phase	10.1021/nn305065u	Gu 2013 Spinel phase	Constant - non room temp	True	False	False	False	True	False	False		False	False	False	False	False	True	False	False	False	LNMO and NMC unspecified	Coin		0.0	True	False	0.0	0.0	False	False		No	True	True	True	False			False	4.0	80.0	2.0	4.8	True	False	True
44	Johnson	2008	Synthesis characterisation	10.1021/cm801245r	Johnson 2008 Synthesis characterisation	Under test	False	False	False	False	True	False	False		False	False	False	False	True	False	False	False	False	Coated with Li_{2}MnO_{3}	Coin		0.0	True	False	0.0	0.0	False	False		No	True	True	True	False			False	0.0	84.0	0.0	0.0	False	False	False
45	He	2024	Li-rich Mn-based	10.1016/j.ssi.2024.116457	He 2024 Li-rich Mn-based	Not reported	True	False	False	False	True	False	False		False	False	False	False	False	True	False	False	False	Li_{1.2}Mn_{0.54}Ni_{0.13}Co_{0.13}O_{2}	Coin		0.0	True	False	0.0	0.0	False	False		No	True	True	True	False			False	2.3	80.0	2.0	4.8	False	False	False
46	Li	2023	Greenly growing	10.1016/j.mtener.2023.101389	Li 2023 Greenly growing	Not reported	True	False	False	False	True	False	False		True	False	False	False	False	False	False	False	False		Coin		0.0	True	False	16.0	0.0	False	False		No	True	True	True	False			False	0.0	90.0	1.5	2.8	False	False	False
47	Zhang	2022	hierarchically pyridinic	10.1016/j.apsusc.2021.151559	Zhang 2022 hierarchically pyridinic	Not reported	False	False	False	False	True	False	False		True	False	False	False	False	False	False	False	False		Coin		0.0	True	False	0.0	0.0	False	True	1-100 mL precursors	No	True	True	True	False			False	1.2	60.0	1.7	2.8	False	False	False
48	Cheng	2018	Core-shell MoS2	10.1016/j.jmst.2018.03.018	Cheng 2018 Core-shell MoS2	Not reported	True	False	False	False	True	False	False		True	False	False	False	False	False	False	False	False		Coin		0.0	True	False	0.0	0.0	False	False		No	True	True	True	False			False	4.0	75.0	1.7	2.7	False	False	False
49	Tao	2018	plane double layer	10.3389/fchem.2018.00447	Tao 2018 plane double layer	Not reported	False	False	False	False	True	False	False		True	False	False	False	False	False	False	False	False		Coin	coin and pouch	0.0	True	False	0.0	0.0	False	False		No	True	True	True	False	27 um	SEM	False	0.0	80.0	1.5	2.8	False	False	False
50	Li	2013	Synthesis electrochem	10.1007/s10008-012-1864-7	Li 2013 Synthesis electrochem	Not reported	False	False	False	False	True	False	False		True	False	False	False	False	False	False	False	False		Coin		0.0	True	False	0.0	0.0	False	False		No	True	True	True	False			False	1.3918	70.0	1.0	2.8	False	False	False
51	Li	2022	Fe3O4 heterostructures	10.1016/j.cej.2022.137267	Li 2022 Fe3O4 heterostructures	Not reported	True	False	False	False	True	False	False		True	False	False	False	False	False	False	False	False		Coin		0.0	True	False	0.0	18.0	False	False		No	True	True	True	False			False	1.4	70.0	1.7	2.8	False	False	False
52	Li	2015	Three-dimensional porous	10.1038/ncomms10601	Li 2015 Three-dimensional porous	Not reported	True	False	False	False	True	False	False		True	False	False	False	False	False	False	False	False		Coin		0.0	True	False	0.0	0.0	False	True	0.1-10g glucose and precursors for templated carbon	No	True	True	True	False			False	2.36	0.0	0.2	4.0	False	False	False
53	Liang	2016	tuning transition metal	10.1002/aenm.201501636	Liang 2016 tuning transition metal	Not reported	True	False	False	False	True	False	False		True	False	False	False	False	False	False	False	False		Coin		0.0	True	False	35.0	0.0	False	True	mg, 1-10s g, mL scale precursors	No	True	True	True	False			False	1.35	80.0	0.0	0.0	False	False	False
54	Zheng	2014	Lewis acid-base	10.1021/nl404721h	Zheng 2014 Lewis acid-base	Room temp	True	False	False	False	True	False	False		True	False	False	False	False	False	False	False	False		Coin		0.0	True	False	0.0	0.0	False	False		No	True	True	True	False			False	0.0	80.0	1.5	3.0	False	False	False
55	Peng	2016	enhanced kinetics	10.1002/anie.201605676	Peng 2016 enhanced kinetics	Not reported	True	False	False	False	True	False	False		True	False	False	False	False	False	False	False	False		Coin		0.0	True	False	0.0	0.0	False	False		No	True	True	True	False			False	0.0	90.0	1.7	2.8	False	False	False
56	Zhang	2016	double-shelled nanocages	10.1002/anie.201511632	Zhang 2016 double-shelled nanocages	Not reported	True	False	False	False	True	False	False		True	False	False	False	False	False	False	False	False		Coin		0.0	True	False	0.0	0.0	False	True	mg and mL precursors	No	True	True	True	False	45 um	SEM	False	3.0	70.0	1.7	2.8	False	False	False
57	Hendrickx	2022	synthesis method	10.3390/nano12132269	Hendrickx 2022 synthesis method	Not reported	True	False	False	False	True	False	False		False	False	False	False	False	True	False	False	False	Li_{1.2}Ni_{0.13}Mn_{0.54}Co_{0.13}O_{2}	Coin		0.0	True	False	0.0	0.0	False	False		No	True	True	True	False	150 um	Coating setting	False	0.0	80.0	3.0	4.6	False	False	False
58	Chu	2021	Large-sized NMC	10.1021/acsaem.1c02565	Chu 2021 Large-sized NMC	Not reported	False	False	False	False	True	True	False	both half and full cells used with different electrolyte compositions	False	False	True	False	False	False	False	False	False		Coin		1.1	True	False	0.0	0.0	False	False		No	True	True	True	False			False	0.0	90.0	0.0	3.0	False	False	False
59	Wang	2025	unveiling particle feature	10.1016/j.jallcom.2024.177774	Wang 2025 unveiling particle feature	Room temp	True	False	False	False	True	False	False		False	False	False	True	False	False	False	False	False		Coin		0.0	True	False	0.0	0.0	False	False		No	True	True	True	False	16 um	Coating setting	False	0.0	90.0	3.0	4.2	False	False	False
60	Shiozaki	2023	blending NMC LMFP	10.5796/electrochemistry.23-00033	Shiozaki 2023 blending NMC LMFP	Not reported	True	False	False	False	True	False	False		False	False	False	True	False	False	False	True	False		Coin		0.0	True	False	0.0	0.0	False	False		Yes	True	True	True	False	45 um	SEM	False	0.0	90.0	3.0	4.5	True	False	False
61	Yu	2020	depth-dependent	10.1021/acsami.0c16285	Yu 2020 depth-dependent	Not reported	False	False	False	False	True	False	False		False	True	True	False	False	False	False	False	False		Coin			True	False	150.0		False	False		Yes	True	True	True	False			False			2.0	2.8	True	False	False
62	Ren	2019	ultrahigh rate	10.1021/acsami.9b05602	Ren 2019 ultrahigh rate	Constant - non room temp	False	False	False	False	True	False	False		False	False	False	False	True	False	False	False	False		Coin		0.0	True	False	0.0	0.0	False	False		Yes	True	True	True	False			False	2.0	80.0	2.8	4.45	False	False	False
63	Sallard	2017	Partial substitution	10.1016/j.jpowsour.2017.05.028	Sallard 2017 Partial substitution	Not reported	False	False	False	False	True	False	False		False	False	False	False	False	True	False	False	False	Li_{100-2x}Mg_{x}(Ni_{0.191}Co_{0.099}Mn_{0.539})O_{2})	Coin		0.0	True	False	0.0	0.0	False	True	3.022g, 2.079g, 32g precursors	No	True	True	True	False			False	0.0	80.0	2.5	4.8	False	False	False
64	Zehetmaier	2020	Nanocellulose-mediated	10.1002/cnma.201900748	Zehetmaier 2020 Nanocellulose-mediated	Not reported	False	False	False	False	True	False	False		False	False	False	False	False	True	False	False	False	Various NMC stoichiometries	Other	EL-CELL PAT-Core 3 electrode	0.0	True	False	0.0	0.0	False	True	1 mL, 1.697 mL, 1.25mL precursors	No	True	True	True	True	100 um	Coating setting	False	0.5	80.0	3.0	4.3	False	False	False
65	Zhao	2020	Starfish	10.1002/jctb.6534	Zhao 2020 Starfish	Not reported	True	False	False	False	True	False	False		True	False	False	False	False	False	False	False	False		Coin		0.0	True	False	0.0	0.0	False	True	~ 1g, ~10s mL precursors	No	False	False	False	False			False	1.9	0.0	1.7	1.8	False	False	False
66	Chen	2014	Hyperbranched	10.1002/aenm.201301761	Chen 2014 Hyperbranched	Not reported	True	False	False	False	True	False	False		True	False	False	False	False	False	False	False	False		Coin		0.0	True	False	0.0	0.0	False	True	~1g precursors	No	True	True	True	False			False	0.0	80.0	1.7	2.6	False	False	False
67	Liu	2016	Ni foam current collector	10.1016/j.jpowsour.2016.06.002	Liu 2016 Ni foam current collector	Not reported	True	False	False	False	True	False	False		True	False	False	False	False	False	False	False	False		Coin		0.0	True	False	0.0	0.0	False	False		No	True	True	True	False	0.2 mm	Precursor/ template thickness	False	0.44	60.0	1.0	2.8	False	False	False
68	Noh	2013	Comparison of structural	10.1016/j.jpowsour.2013.01.063	Noh 2013 Comparison of structural	Under test	False	False	False	False	True	False	False		False	False	False	False	False	True	False	False	False	NMC111, NMC532, NMC 622, NMC0.7/0.15/0.15, NMC 811, NMC0.85/0.075/0.057	Coin		0.0	True	False	0.0	0.0	False	False		No	True	True	True	False			False	0.0	85.0	2.7	4.3	True	False	False
69	Li	2015	Failure mechanisms	10.1149/2.1011507jes	Li 2015 Failure mechanisms	Constant - non room temp	False	False	False	False	True	False	False		False	True	False	False	False	False	False	False	False		Coin		0.0	True	False	0.0	0.0	False	False		No	True	True	True	False			False	0.0	92.0	0.0	0.0	False	False	False
70	Lee	2016	3.5V Li-ion cells	10.1021/acsami.6b09073	Lee 2016 3.5V Li-ion cells	Constant - non room temp	False	True	False	False	True	False	False		False	False	False	False	False	True	False	False	False	Lithium cobalt nickel oxide spinel	Coin		0.0	True	False	0.0	0.0	False	False		No	True	True	True	False			False	5.0	84.0	2.5	4.2	False	False	False
71	Kang	2006	high power	10.1126/science.1122152	Kang 2006 high power	Room temp	True	False	False	False	True	False	False		False	False	False	False	False	True	False	False	False	LiNi_{0.5}Mn_{0.5}O_{2}	Coin		0.0	True	False	0.0	0.0	False	False		No	True	True	True	False			False	0.0	85.0	3.0	4.6	False	False	False
72	Fan	2020	crack-free	10.1016/j.nanoen.2020.104450	Fan 2020 crack-free	Constant - non room temp	True	False	False	False	True	False	False		False	False	False	False	False	True	False	False	False	LiNi_{0.83}Co_{0.11}Mn_{0.06}O_{2}	Coin		0.0	True	False	0.0	0.0	False	False		No	True	True	True	False			False	8.5	89.0	2.75	4.4	False	False	False
73	Kang	2014	Effect of additives	10.1016/j.jpowsour.2013.12.024	Kang 2014 Effect of additives	Not reported	False	False	False	False	True	True	False		False	False	True	False	False	False	False	False	False		Pouch		0.0	True	False	0.0	0.0	False	False		Yes	True	True	True	False			False	8.45	96.0	3.0	4.2	False	False	False
74	Tang	2015	Nickel fibres	10.1016/j.electacta.2015.06.157	Tang 2015 Nickel fibres	Constant - non room temp	False	True	False	False	True	False	False		True	False	False	False	False	False	False	False	False	Nickel host matrix	Coin		0.0	True	False	0.0	0.0	False	False		No	True	True	True	False			False	0.0	70.0	1.5	2.8	False	False	False
75	Ganesan	2016	graphene derived	10.1016/j.electacta.2016.08.030	Ganesan 2016 graphene derived	Constant - non room temp	True	False	False	False	True	False	False		True	False	False	False	False	False	False	False	False		Coin		0.0	True	False	0.0	0.0	False	False		No	True	True	True	False	15	Coating setting	True	1.1	80.0	1.7	3.0	False	False	False
76	Sun	2025	polythiophene	10.1016/j.est.2025.117376	Sun 2025 polythiophene	Not reported	True	False	False	False	True	False	False		True	False	False	False	False	False	False	False	False		Coin		0.0	True	False	60.0	0.0	False	False		No	True	True	True	False			False	0.0	80.0	0.0	0.0	False	False	False
77	Peng	2016	Prussian Blue	10.1021/acsami.6b06890	Peng 2016 Prussian Blue	Constant - non room temp	True	False	False	False	True	False	False		True	False	False	False	False	False	False	False	False		Coin		0.0	True	False	0.0	0.0	False	True	50 - 100 mL precursors	No	True	True	True	False			False	1.3	70.0	1.5	3.0	False	False	False
78	Shang	2020	MnO2 nanofibers	10.1007/s11581-020-03647-w	Shang 2020 MnO2 nanofibers	Not reported	False	False	False	False	True	False	False		True	False	False	False	False	False	False	False	False	MnO2 sulfur host	Coin		0.0	True	False	0.0	7.8	False	True	20-30 mL precursors	No	True	True	True	False			False	2.1	70.0	1.7	2.8	False	False	False
79	Ryu	2016	Solvents	10.1016/j.materresbull.2016.03.027	Ryu 2016 Solvents	Not reported	False	False	False	False	True	False	False		True	False	False	False	False	False	False	False	False		Coin		0.0	True	False	0.0	0.0	False	False		No	True	True	True	False			False	0.0	75.0	1.5	2.8	False	False	False
80	Yari	2024	Probing charge transport	10.1002/aenm.202402163	Yari 2024 Probing charge transport	Not reported	True	False	False	False	True	False	False		True	False	False	False	False	False	False	False	False		Coin		0.0	True	False	0.0	20.0	False	False		No	True	True	True	False			False	2.0	60.0	1.6	2.8	False	False	False
81	Zhang	2014	sulfur nanocrystals	10.1016/j.jpowsour.2014.07.089	Zhang 2014 sulfur nanocrystals	Not reported	True	False	False	False	True	False	False		True	False	False	False	False	False	False	False	False		Coin		0.0	True	False	0.0	0.0	False	False		No	True	True	True	False			False	0.0	75.0	1.5	3.0	False	False	False
82	Dang	2021	mesoporous titanium dioxide	10.1007/s11581-021-03937-x	Dang 2021 mesoporous titanium dioxide	Not reported	False	False	False	False	True	False	False		True	False	False	False	False	False	False	False	False	titanium dioxide and carbon nanofibres	Coin		0.0	True	False	0.0	0.0	False	False		No	True	True	True	False			False	1.9	80.0	1.7	2.8	False	False	False
83	Zhang	2019	phosphorus doped	10.1007/s11581-020-03728-w	Zhang 2019 phosphorus doped	Not reported	True	False	False	False	True	False	False		True	False	False	False	False	False	False	False	False		Coin		0.0	True	False	50.0	0.0	False	True	3g, 3g precursors	No	True	True	True	False			False	1.5	85.0	1.7	2.8	False	False	False
84	Walker	2020	dry-pressed	10.1016/j.electacta.2020.137129	Walker 2020 dry-pressed	Not reported	False	False	False	False	True	False	False		False	False	False	True	False	False	False	False	False		Coin		0.0	True	False	180.0	0.0	False	True	100-900 mg NMC	No	True	True	True	False			False	15.6	80.0	3.0	4.3	False	False	False
85	Song	2020	high-voltage driven	10.1002/aenm.202000521	Song 2020 high-voltage driven	Constant - non room temp	False	False	False	False	True	False	False		False	False	False	False	False	True	False	False	False	LiNi_{0.895}Co_{0.085}Mn_{0.02}O_{2}	Coin		0.0	True	False	0.0	0.0	False	False		No	True	True	True	False	250	Coating setting	True	0.0	80.0	2.5	4.9	True	False	False
86	Belharouak	2003	suitable cathode	10.1016/S0378-7753(03)00529-9	Belharouak 2003 suitable cathode	Room temp	False	False	False	False	False	True	False		False	False	False	False	True	False	False	False	False		Coin		0.0	True	False	0.0	0.0	False	False		No	True	True	True	False			False	5.5	80.0	2.9	4.1	False	False	False
87	Solmaz	2020	hydrothermal process	10.1007/s10800-020-01462-9	Solmaz 2020 hydrothermal process	Not reported	False	False	False	False	True	False	False		False	False	False	False	False	True	False	False	False	LiNi_{1}Mn_{0.5}C_{1}	Coin		0.0	True	False	0.0	0.0	False	True	100s mL with mmol concentration precursors	No	True	True	True	False			False	0.0	80.0	0.001	3.0	False	False	False
88	Chen	2019	amorphous NMC supercapacitor hybrid	10.1016/j.ensm.2018.07.018	Chen 2019 amorphous NMC supercapacitor hybrid	Not reported	False	False	False	False	False	False	False	Pt foil counter electrode and Hg/ HgO reference electrode, alternatively RGO	False	False	False	False	False	True	False	False	False	NMC 111 hydroxide	Coin		0.0	True	False	0.0	0.0	False	False		No	True	True	True	False			True	3.5	80.0	0.0	0.5	False	False	False
89	Ma	2016	one-pot co-precipitation	10.1007/s10008-015-3006-5	Ma 2016 one-pot co-precipitation	Room temp	True	False	False	False	True	False	False		False	False	True	False	False	False	False	False	False		Coin		0.0	True	False	0.0	0.0	False	False		No	True	True	True	False			False	0.0	80.0	2.0	4.65	False	False	False
90	Frohlich	2017	large-scale production	10.1007/s10008-017-3644-x	Frohlich 2017 large-scale production	Not reported	False	False	False	False	True	False	False		False	False	False	False	True	False	False	False	False		Coin		0.0	True	False	0.0	0.0	False	False		No	True	True	True	False	40	Calendering setting	True	0.0	80.0	3.0	4.2	False	False	False
91	Abarna	2020	structural electrical	10.1007/s11664-020-08445-8	Abarna 2020 structural electrical	Not reported	False	False	False	False	True	False	False		False	False	False	False	True	True	False	False	False	Li_{1.2}Ni_{0.6}Co_{0.3}O_{2}, Li_{1.2}Ni_{0.57}Mg_{0.03}O_{2}	Coin		0.0	True	False	0.0	0.0	False	False		No	True	True	True	False			False	0.0	80.0	2.8	4.5	False	False	False
92	Xue	2018	co-precipitation	10.1007/s11051-018-4363-7	Xue 2018 co-precipitation	Not reported	False	False	False	False	True	False	False		False	False	False	False	False	True	False	False	False	LNMO spinel	Coin		0.0	True	False	0.0	0.0	False	False		No	True	True	True	False			False	0.0	80.0	3.5	4.95	True	False	False
93	Dreger	2015	discontinuous and continuous	10.1007/s11664-015-3981-4	Dreger 2015 discontinuous and continuous	Not reported	True	False	False	False	False	False	False		False	False	False	False	True	False	False	False	False		Coin		0.0	True	False	0.0	0.0	False	False		Yes	True	True	True	True			False	0.0	90.0	2.9	4.1	False	False	False
94	Kang	2019	porosity missing key	10.1038/s41467-019-12542-6	Kang 2019 porosity missing key	Constant - non room temp	True	False	False	False	True	False	False		True	False	False	False	False	False	False	False	False		Coin		0.0	True	False	80.0	12.0	False	False		No	True	True	True	False			True	5.0	76.0	1.7	2.7	False	False	False
95	Huang	2025	balancing calendaring	10.1016/j.jpowsour.2025.237052	Huang 2025 balancing calendaring	Room temp	True	False	False	False	True	False	False		True	False	False	False	False	False	False	False	False		Coin		2.0	False	False	0.0	10.0	False	True	1.4g sulfur and 0.6g KB	No	True	True	True	False	1.2, 1.15, 1.10, 1.05 mm	Calendering setting	True	0.0	0.0	1.7	2.8	False	False	False
96	Uzun	2024	dry-made NMC	10.1149/1945-7111/ad6cfb	Uzun 2024 dry-made NMC	Not reported	False	True	False	False	True	True	False		False	True	False	False	False	False	False	False	False		Coin		0.0	True	False	0.0	0.0	False	False		No	True	True	True	True			True	24.8	90.0	3.0	4.3	False	False	False
97	Shaibani	2020	expansion-tolerant	10.1126/sciadv.aay2757	Shaibani 2020 expansion-tolerant	Not reported	True	False	False	False	True	False	False		True	False	False	False	False	False	False	False	False		Coin		2.15	False	False	0.0	4.0	False	False		No	True	True	True	True			False	11.0	0.0	1.7	0.0	False	False	False
98	Heim	2022	alternative solvents	10.1016/j.jpowsour.2022.232546	Heim 2022 alternative solvents	Constant - non room temp	True	True	False	False	False	True	False		False	False	True	False	False	False	False	False	False		Coin		1.1	False	False	100.0	0.0	False	True	100g NMC, mass of solvent reported	Yes	True	True	True	True			True	16.85	96.0	2.5	4.2	False	False	False
99	Astuti	2025	synthesis from spent catalyst	10.1177/25726641251337294	Astuti 2025 synthesis from spent catalyst	Not reported	False	False	False	False	False	False	False	LFP	False	True	False	False	False	False	False	False	False	Molar ratio close to 811 (7.9, 0.7, 1.1)	Swagelok		0.0	True	False	0.0	0.0	False	False		No	True	True	True	False			False	0.0	60.0	0.01	1.5	False	False	False
100	Li	2019	collapse	10.1021/jacs.8b13798	Li 2019 collapse	Not reported	True	False	False	False	True	False	False		False	True	False	True	False	True	False	False	False	Ni_{0.9}Co_{0.05}Mn_{0.05}(OH)_{2}, Ni_{0.7}Co_{0.15}Mn_{0.15}(OH)_{2},	Coin		0.0	True	False	0.0	0.0	False	False		No	True	True	True	False			False	22.5	90.0	3.5	5.01	True	False	False
101	Sun	2017	microcrack generation	10.1021/acs.chemmater.7b03268	Sun 2017 microcrack generation	Constant - non room temp	False	True	False	False	True	False	False		False	False	True	False	False	True	False	False	False	Ni_{0.9}Co_{0.05}Mn_{0.05}	Coin		0.0	True	False	0.0	0.0	False	False		No	True	True	True	False			True	0.0	90.0	2.7	4.3	False	False	False
102	Ryu	2021	capacity fading mechanisms	10.1021/acsenergylett.1c01089	Ryu 2021 capacity fading mechanisms	Constant - non room temp	False	True	False	False	True	False	False		False	False	False	False	False	True	False	False	False	compared against commerical cathode with embargoed composition	Coin		0.0	True	False	0.0	0.0	False	False		Yes	True	True	True	False			True	4.5	90.0	2.7	4.3	False	False	False
103	Jung	2018	ambient storage	10.1149/2.0401802jes	Jung 2018 ambient storage	Constant - non room temp	False	False	False	True	True	True	False		False	True	False	False	True	False	False	False	False		Coin	coin cells for half cells, swagelok for full cells	1.2	False	False	160.0	0.0	False	False		Yes	True	True	True	False	232	Coating setting	False	16.4	91.5	3.0	4.0	False	False	False
104	Singh	2015	thick electrodes	10.1149/2.0401507jes	Singh 2015 thick electrodes	Constant - non room temp	True	False	False	False	False	False	False		False	False	False	False	True	False	False	False	False		Swagelok		1.4	False	False	0.0	0.0	False	False		Yes	True	True	True	False		Coating setting	True	43.0	90.0	3.0	4.2	False	False	False
105	Jung	2021	recycled nickel	10.24425/amm.2021.136411	Jung 2021 recycled nickel	Not reported	False	False	False	False	True	False	False		False	False	True	False	False	False	False	False	False		Coin		1.0	False	False	0.0	0.0	False	False		No	False	False	False	False			False	0.0	0.0	3.0	4.3	False	False	False
106	Ajayi	2017	atmospheric plasma	10.1016/j.ces.2017.09.022	Ajayi 2017 atmospheric plasma	Not reported	False	False	False	False	True	False	False		False	False	True	False	False	False	False	False	False		Coin		0.0	True	False	0.0	0.0	False	False		No	True	True	True	False			False	1.4	80.0	2.0	4.7	False	False	False
107	He	2023	Yeast-derived	10.3390/batteries9060289	He 2023 Yeast-derived	Not reported	True	False	False	False	True	False	False		True	False	False	False	False	False	False	False	False		Coin		0.0	True	False	30.0	22.0	False	True	2g precursors, 10s mL precursors, 5mL beaker used for composite with 2mL CS2	No	True	True	True	False			False	1.2	80.0	1.6	2.8	False	False	False
108	Zheng	2021	additive manufacturing	10.1002/smtd.202100176	Zheng 2021 additive manufacturing	Constant - non room temp	True	False	False	False	True	False	False		True	False	False	False	False	False	False	False	False		Coin		0.0	True	False	55.0	0.0	False	True	30 mL precursor, 3cc syringe for 3d printing	No	True	True	True	False			False	8.0	80.0	1.7	2.8	False	False	False
109	Du	2019	cobalt nitrogen-doped	10.1021/jacs.8b12973	Du 2019 cobalt nitrogen-doped	Not reported	True	False	False	False	True	False	False		True	False	False	False	False	False	False	False	False		Coin		0.0	True	False	0.0	12.0	False	True	100 mg GO powder	No	True	True	True	False			False	6.0	75.0	1.7	2.7	False	False	False
110	Liang	2015	Conductive MXene	10.1002/anie.201410174	Liang 2015 Conductive MXene	Not reported	True	False	False	False	True	False	False		True	False	False	False	False	False	False	False	False		Coin		0.0	True	False	50.0	0.0	False	True	10s g precursor, and 255 mg sulfur solution	No	True	True	True	False			False	1.0	80.0	1.8	3.0	True	False	False
111	Zheng	2011	hollow carbon nanofiber	10.1021/nl2027684	Zheng 2011 hollow carbon nanofiber	Not reported	True	False	False	False	True	False	False		True	False	False	False	False	False	False	False	False		Coin		0.0	True	False	0.0	0.0	False	True	mg, mL quantity precursors, 1 mg sulfur loading in final sample by comparing weight before and after	No	True	True	True	False			False	0.0	100.0	1.7	2.6	False	False	False
112	Deng	2022	nano cages	10.1021/acsami.2c12841	Deng 2022 nano cages	Not reported	True	False	False	False	True	False	False		True	False	False	False	False	False	False	False	False	Cobalt acid zinc host matrix	Coin		0.0	True	False	0.0	7.0	False	True	0.1 g precursors, ~1 mmol precursors	No	True	True	True	False			False	10.0	70.0	1.7	2.7	False	False	False
113	Zhu	2017	soybean hulls	10.1016/j.jallcom.2016.11.075	Zhu 2017 soybean hulls	Not reported	True	False	False	False	True	False	False		True	False	False	False	False	False	False	False	False		Coin		0.0	True	False	0.0	0.0	False	False		No	True	True	True	False			True	1.5	0.0	1.7	2.8	False	False	False
114	Arie	2020	waste tea	10.1007/s11581-019-03196-x	Arie 2020 waste tea	Not reported	True	False	False	False	True	False	False		True	False	False	False	False	False	False	False	False		Coin		0.0	True	False	0.0	0.0	False	False		No	True	True	True	False			False	1.25	80.0	1.5	3.0	False	False	False
115	Wu	2016	Mushroom	10.1016/j.electacta.2016.07.153	Wu 2016 Mushroom	Not reported	True	False	False	False	True	False	False		True	False	False	False	False	False	False	False	False		Coin		0.0	True	False	86.0	0.0	False	False		No	True	True	True	False			False	1.25	80.0	1.7	3.0	False	False	False
116	Arie	2018	snake skin fruit	10.1007/s11581-018-2712-2	Arie 2018 snake skin fruit	Not reported	True	False	False	False	True	False	False		True	False	False	False	False	False	False	False	False		Coin		0.0	True	False	0.0	0.0	False	False		No	True	True	True	False			False	1.25	80.0	1.5	3.0	False	False	False
117	Wang	2016	Effects of porous structure	10.1007/s11051-016-3331-3	Wang 2016 Effects of porous structure	Not reported	True	False	False	False	True	False	False		True	False	False	False	False	False	False	False	False		Coin		0.0	True	False	0.0	0.0	False	True	0.6g, 2.1-15mL precursors; electrode content 0.4 g carbon + 0.6g sulfur	No	True	True	True	False			False	1.0	70.0	1.8	3.0	False	False	False
118	Gomez	2016	inverse vulcanization	10.1016/j.jpowsour.2016.08.046	Gomez 2016 inverse vulcanization	Constant - non room temp	True	False	False	False	True	False	False		True	False	False	False	False	False	False	False	False	sulfur co-polymer S-DVB cathode	Coin		0.0	True	False	0.0	0.0	False	True	9g sulfur, 1g DVB in electrode polymer	No	True	True	True	True			False	2.0	60.0	1.7	2.6	False	False	False
119	Liu	2021	Yolk-shell	10.1002/advs.202103517	Liu 2021 Yolk-shell	Under test	True	False	False	False	True	False	False		True	False	False	False	False	False	False	False	False	In2O3@C host	Coin		0.0	True	False	15.0	0.0	False	True	1mmol precursor, 0.2g, 40mL precusors, 1.211g precusor	No	True	True	True	False	250		False	2.1	70.0	1.7	2.8	False	False	False
120	Reissig	2022	synergistic effects	10.1002/cssc.202102220	Reissig 2022 synergistic effects	Not reported	True	False	False	True	True	False	False		False	False	False	False	False	True	False	False	False	LiNi_{0.8}Co_{0.12}Mn_{0.05}O_{2} with 0.16wt% Zr4+	Coin		1.15	False	False	35.0	0.0	False	False		No	True	True	True	True	20		True	0.0	94.0	2.9	4.5	True	False	False
121	Hua	2020	de-intercalation core-shell	10.1016/j.nanoen.2020.105231	Hua 2020 de-intercalation core-shell	Constant - non room temp	False	False	False	False	True	False	False		False	False	False	True	False	True	False	False	False	Core/ shell NMC NMC226	Coin		0.0	True	False	0.0	0.0	False	False		No	True	True	True	False			False	0.0	80.0	0.0	0.0	False	False	False
122	Gomez-Martin	2022	magnesium substitution	10.1002/aenm.202103045	Gomez-Martin 2022 magnesium substitution	Not reported	True	False	False	True	True	False	False		False	True	False	False	False	True	False	False	False	NMC900505; NMCMg 90040501; NMCMg9003.50501.5; NMCMg 90030502; NMCMg 90050401	Coin		1.15	True	False	35.0	0.0	False	False		No	True	True	True	True			False	5.0	94.0	2.8	4.5	True	False	False
123	Chen	2025	aluminium doping	10.3390/batteries11020072	Chen 2025 aluminium doping	Room temp	False	False	False	False	True	False	False		False	True	False	False	False	False	False	False	False		Pouch		0.0	True	False	0.0	0.0	False	True	250 mL precursor reactor volume; 250mg cathode+31.25mg carbon black, 781uL NMP+PVDF	No	True	True	True	True			True	0.0	80.0	3.0	4.3	False	False	False
124	Kanthachan	2021	reducing calcination	10.1016/j.matpr.2021.03.691	Kanthachan 2021 reducing calcination	Room temp	False	False	False	False	False	False	False	Active carbon materials	False	False	False	True	False	False	False	False	False		Coin		0.0	True	False	0.0	0.0	False	False		Yes	True	True	True	False			False	0.0	93.74	3.0	4.2	False	False	False
125	Zybert	2020	different stages	10.1016/j.ssi.2020.115273	Zybert 2020 different stages	Not reported	False	False	False	True	True	False	False		False	False	True	False	False	False	False	False	False		Coin		0.0	True	False	0.0	0.0	False	True	0.5g active material, 0.05g carbon black, 5wt% PVDF in NMP	No	True	True	True	True			False	0.0	83.0	3.0	4.6	True	False	False
126	Hoskins	2019	Non uniform	10.1021/acsanm.9b01490	Hoskins 2019 Non uniform	Not reported	False	False	False	False	True	False	False		False	False	False	False	True	False	False	False	False		Coin		0.0	True	False	0.0	0.0	False	False		No	True	True	True	False			False	3.0	80.0	2.0	4.8	True	False	False
127	Zhu	2018	enhanced high voltage	10.3390/cryst8110425	Zhu 2018 enhanced high voltage	Room temp	False	False	False	False	True	False	False		False	False	False	False	True	False	False	False	False		Coin		0.0	True	False	0.0	0.0	False	False		No	True	True	True	False			False	0.0	85.0	2.4	4.6	False	False	False
128	Wang	2024	boosting	10.1016/j.electacta.2023.143566	Wang 2024 boosting	Not reported	False	False	False	False	True	False	False		False	False	False	False	False	True	False	False	False	Commercial NMC, mixed polycrystalline and single crystal	Coin		0.0	True	False	0.0	0.0	False	False		No	True	True	True	False			False	0.0	90.0	3.0	4.2	False	False	False
129	Dou	2010	synthesis	10.1007/s10008-010-1101-1	Dou 2010 synthesis	Not reported	False	False	False	False	False	False	False		False	False	False	False	False	True	False	False	False	LiNo_{0.5-x}Mn_{0.5-x}Co_{2x}O_{2} fpr 0<2x<0.33	Coin		0.0	True	False	0.0	0.0	False	False		No	True	True	True	False			False	0.0	75.0	2.5	4.4	False	False	False
130	Du	2022	Sulfuized PP	10.1002/batt.202200277	Du 2022 Sulfuized PP	Constant - non room temp	True	True	False	False	True	False	False		True	False	False	False	False	False	False	False	False	SPAN	Swagelok		0.0	True	False	100.0	0.0	False	True	1g precursor	No	True	True	True	True			False	0.88	70.0	0.45	3.0	True	False	False
131	Tsao	2018	vulcanized	10.1016/j.electacta.2018.04.013	Tsao 2018 vulcanized	Not reported	False	True	False	False	True	False	False		True	False	False	False	False	False	False	False	False	SPAN	Coin		0.0	True	False	0.0	0.0	False	True	0.05g sulfur and aniline precursors; 10mL solvent precursors	No	True	True	True	False			False	0.0	70.0	1.0	3.0	False	False	False
132	Li	2022	NiCO-layered	10.1002/celc.202101211	Li 2022 NiCO-layered	Not reported	True	False	False	False	True	False	False		True	False	False	False	False	False	False	False	False	NiCo-layered double hydroxide sulfur host	Coin		0.0	True	False	0.0	0.0	False	False		No	True	True	True	False			False	0.0	80.0	1.7	2.8	False	False	False
133	Viswanathan	2025	thermal plasma	10.1016/j.jpowsour.2025.236943	Viswanathan 2025 thermal plasma	Not reported	False	False	False	False	True	False	False		False	False	False	False	False	True	False	False	False	NMC 262	Coin		0.0	True	False	30.0	0.0	False	True	60mL precursor solution	No	True	True	True	False			False	0.0	0.0	2.0	4.8	False	False	False
134	Park	2018	Requirement high lithium	10.1016/j.jallcom.2018.06.135	Park 2018 Requirement high lithium	Not reported	False	False	False	False	True	False	False		False	False	False	False	False	True	False	False	False	Ni_{91}Co_{6}Mn_{3}	Coin		0.0	True	False	0.0	0.0	False	False		No	True	True	True	False			True	10.0	92.0	2.8	4.3	False	False	False
135	Kim	2014	unexpected	10.1016/j.jpowsour.2013.12.119	Kim 2014 unexpected	Constant - non room temp	False	True	False	False	True	False	False		False	False	False	False	True	False	False	False	False	Al2O3-ALD coated NMC111	Coin		0.0	True	False	0.0	0.0	False	False		No	True	True	True	False			False	0.0	90.0	3.0	4.5	False	False	False
136	Tancin	2024	direct reuse	10.1016/j.jpowsour.2023.234027	Tancin 2024 direct reuse	Not reported	False	False	False	False	True	False	False		False	False	False	False	True	False	False	False	False		Coin		0.0	True	False	0.0	0.0	False	False		Yes	True	True	True	False	70	Direct measurement	True	0.0	95.0	0.0	0.0	False	False	False
137	Jung	2021	recycled NMC	10.24425/amm.2021.136411	Jung 2021 recycled NMC	Not reported	False	False	False	False	True	False	False		False	False	True	False	False	False	False	False	False		Coin		0.0	True	False	0.0	0.0	False	False		No	False	False	False	False			False	0.0	0.0	3.0	4.3	False	False	False
138	Bao	2017	mxene RGO	10.1002/chem.201702387	Bao 2017 mxene RGO	Room temp	True	False	False	False	True	False	False		True	False	False	False	False	False	False	False	False		Coin		0.0	True	False	30.0	0.0	False	True	1g precursor powder	No	True	True	True	False			False	1.5	80.0	1.7	2.8	False	False	False
139	Kwon	2021	practical approach	10.1016/j.mtcomm.2021.102309	Kwon 2021 practical approach	Not reported	True	False	False	False	True	False	False		True	False	False	False	False	False	False	False	False		Coin		0.0	True	False	20.0	0.0	False	False		No	True	True	True	False			False	2.0	70.0	1.8	2.8	False	False	False
140	Liao	2014	covalent organic frameworks	10.1039/c4ta00523f	Liao 2014 covalent organic frameworks	Not reported	True	True	False	False	True	False	False		True	False	False	False	False	False	False	False	False		Coin		0.0	True	False	20.0	0.0	False	True	1g, 1.06g precursors, 0.9g total precursor obtained, 0.2g sulfur, 0.3g host powder	No	True	True	True	False			False	0.0	60.0	1.1	3.0	False	False	False
141	Gomez	2016	inverse vulcanization	10.1016/j.jpowsour.2016.08.046	Gomez 2016 inverse vulcanization	Constant - non room temp	True	False	False	False	True	False	False		True	False	False	False	False	False	False	False	False	Sulfur/ organic polymer composite	Coin		0.0	True	False	40.0	0.0	False	False		No	True	True	True	True			False	2.0	60.0	1.7	2.6	False	False	False
142	An	2016	hollow carbon foam	10.1039/c6ta06088a	An 2016 hollow carbon foam	Not reported	True	False	False	False	True	False	False		True	False	False	False	False	False	False	False	False		Coin		0.0	True	False	30.0	0.0	False	True	0.5-0.6mg substrate per electrode, 78.04g Na2S and 128.26g sulfur dissolved in 500mL DI water	No	True	True	True	False			False	0.0	0.0	1.7	2.8	False	False	False
143	Li	2018	MnS decorated	10.1016/j.apsusc.2017.10.050	Li 2018 MnS decorated	Not reported	True	False	False	False	True	False	False		True	False	False	False	False	False	False	False	False		Coin		0.0	True	False	40.0	0.0	False	True	10s mg precursors, 0.3g metal carbon composite composite per electrode	No	True	True	True	False			False	1.0	80.0	1.7	3.0	False	False	False
144	Hua	2019	(de)lithiation high voltage	10.1149/2.0051903jes	Hua 2019 (de)lithiation high voltage	Not reported	True	False	False	False	True	False	False		False	False	False	False	True	False	False	False	False		Coin			True	False			False	False		No	True	True	True	False			False		80.0	2.7	4.8	False	False	False
145	Zhang	2010	Synthesis wet chemical	10.1016/j.electacta.2010.06.040	Zhang 2010 Synthesis wet chemical	Room temp	True	False	False	False	True	False	False		False	False	False	False	True	False	False	False	False		Coin		0.0	True	False	0.0	0.0	False	False		No	True	True	True	False			False	0.0	80.0	2.8	4.4	False	False	False
146	Yan	2017	Atomic resolution	10.1021/acs.nanolett.7b01546	Yan 2017 Atomic resolution	Not reported	False	False	False	False	True	False	False		False	False	False	False	True	False	False	False	False		Coin		0.0	True	False	0.0	0.0	False	False		No	False	False	False	False			False	0.0	0.0	4.2	4.8	False	False	False
147	Zheng	2012	Correlation NMC111	10.1016/j.jpowsour.2012.01.122	Zheng 2012 Correlation NMC111	Constant - non room temp	False	False	False	True	True	False	False	Meso carbon micro beads carbon	False	False	False	False	True	False	False	False	False		Coin		0.0	True	False	0.0	0.0	False	False		Yes	True	True	True	False	57	Other	False	13.3	80.0	3.0	4.7	True	False	False
148	Li	2017	single polycrystalline	10.1149/2.0991707jes	Li 2017 single polycrystalline	Constant - non room temp	False	False	True	False	True	False	False		False	False	False	True	False	False	False	False	False		Coin		0.0	True	False	0.0	0.0	False	False		No	True	True	True	False			False	0.0	0.0	3.0	4.5	True	False	False
149	Zheng	2013	Revisit	10.1149/2.013310jes	Zheng 2013 Revisit	Room temp	True	True	False	False	True	False	False		True	False	False	False	False	False	False	False	False		Coin		0.0	True	False	0.0	0.0	False	True	18.3 g precursors	No	True	True	True	False			False	0.0	80.0	1.0	3.0	False	False	False
150	Yang	2015	french fries	10.1039/c5ta03013g	Yang 2015 french fries	Room temp	True	False	False	False	True	False	False		True	False	False	False	False	False	False	False	False		Coin		0.0	True	False	0.0	0.0	False	True	1.5 g, 0.423g, 40mL, 100mL precursors' 0.3g carbon and 0.51g sulfur	No	True	True	True	False			False	1.0	80.0	1.5	2.8	False	False	False
151	Ding	2013	encapsulating	10.1002/chem.201202127	Ding 2013 encapsulating	Not reported	True	False	False	False	True	False	False		True	False	False	False	False	False	False	False	False		Coin		0.0	True	False	0.0	0.0	False	True	20g latex precusor, 0.45g sucrose precursor	No	True	True	True	False			False	0.0	70.0	1.0	3.0	False	False	False
152	Hu	2016	tri-modal	10.1016/j.electacta.2015.12.221	Hu 2016 tri-modal	Not reported	True	False	False	False	True	False	False		True	False	False	False	False	False	False	False	False		Coin		0.0	True	False	0.0	0.0	False	True	2.4g precursor, 7.5g precursor	No	True	True	True	False			False	0.95	80.0	1.5	2.8	False	False	False
153	Li	2017	honeycomb	10.1021/acsnano.7b06061	Li 2017 honeycomb	Room temp	True	False	False	False	True	False	False		True	False	False	False	False	False	False	False	False		Coin		0.0	True	False	0.0	7.5	False	True	1.06g precursor	No	True	True	True	False			False	3.6	85.0	1.7	2.7	False	False	False
154	Wu	2018	electron bridging yolk shell	10.1016/j.electacta.2018.09.115	Wu 2018 electron bridging yolk shell	Under test	True	False	False	False	True	False	False		True	False	False	False	False	False	False	False	False		Coin		0.0	True	False	0.0	20.0	False	False		No	True	True	True	False			False	2.1	80.0	1.5	2.8	False	False	False
155	Du	2017	correlation	10.1016/j.jpowsour.2016.11.102	Du 2017 correlation	Not reported	True	False	False	False	True	False	False		True	False	False	False	False	False	False	False	False		Coin		0.0	True	False	2.0	0.0	False	True	320 mg precursor, 1600mg Na2S	No	True	True	True	False			False	0.0	75.0	1.5	2.8	False	False	False
156	Hwa	2015	conformal carbon coating	10.1021/acs.nanolett.5b00820	Hwa 2015 conformal carbon coating	Not reported	True	False	False	False	True	False	False		True	False	False	False	False	False	False	False	False	Li2S	Coin		0.0	True	False	0.0	0.0	False	True	2mg GO, 64mg S, 3.4 ml toluene	No	True	True	True	False			False	0.8	95.0	1.5	2.8	False	False	False
157	Yan	2019	Tunable hierarchical	10.1016/j.jallcom.2019.03.396	Yan 2019 Tunable hierarchical	Room temp	True	False	False	False	True	False	False		True	False	False	False	False	False	False	False	False		Coin		0.0	True	False	0.0	59.5	False	True	20 mL DI water precursor	No	True	True	True	False			False	1.233	70.0	1.5	3.0	False	False	False
158	Kaiser	2017	microemulsion	10.1021/acsnano.7b03591	Kaiser 2017 microemulsion	Room temp	False	False	False	False	True	False	False		True	False	False	False	False	False	False	False	False		Coin		0.0	True	False	0.0	0.0	False	True	6.4g sulfur, 100g carboxylated graphene	No	True	True	True	False			False	8.0	0.0	1.5	3.0	False	False	False
159	Zhang	2021	coating NMC532	10.1007/s11581-020-03816-x	Zhang 2021 coating NMC532	Not reported	True	False	False	False	True	False	False		False	False	False	True	False	False	False	False	False	NMC 532 coated with Al2O3	Coin		0.0	True	False	0.0	0.0	False	False		No	True	True	True	False			False	0.0	80.0	2.8	4.25	False	False	False
160	Li	2021	capacity decay	10.1016/j.jpowsour.2021.229856	Li 2021 capacity decay	Constant - non room temp	True	False	False	False	True	False	False		False	False	False	True	False	False	False	False	False		Coin		0.0	True	False	0.0	0.0	False	False		Yes	True	True	True	False			False	2.34	80.0	3.0	4.7	True	False	False
161	Wu	2015	prelithiation	10.1021/acs.nanolett.5b02246	Wu 2015 prelithiation	Constant - non room temp	False	False	False	False	True	False	False		False	False	False	True	False	False	False	False	False		Coin		0.0	True	False	0.0	0.0	False	True	0.5 mg SWCT	No	True	True	True	False			False	0.0	80.0	3.0	4.2	False	False	False
162	Huang	2021	revealing roles	10.1002/aenm.202102646	Huang 2021 revealing roles	Not reported	False	False	False	False	True	False	False		False	False	False	False	False	True	False	False	False	Li_{0.7}Mn_{0.78}Co_{0.22}O_{2}, Li_{0.75}Co_{0.11}Ni_{0.11}O_{2}, Li_{0.74}Mn_0.78}Ni_{0.22}O_{2}	Coin		0.0	True	False	0.0	0.0	False	False		No	True	True	True	False			False	0.0	80.0	2.0	4.8	False	False	False
163	Zhang	2006	carbonate co-precip	10.1016/j.ssi.2006.09.008	Zhang 2006 carbonate co-precip	Not reported	False	False	False	False	True	False	False		False	False	True	False	False	False	False	False	False		Coin		0.0	True	False	0.0	0.0	False	False		No	True	True	True	False			False	0.0	85.0	2.8	4.3	False	False	False
164	Cao	2005	synthesis electrochem	10.1016/j.ssi.2005.02.023	Cao 2005 synthesis electrochem	Not reported	True	False	True	False	True	False	False		False	False	True	False	False	False	False	False	False		Coin		1.4	True	False	0.0	0.0	False	False		No	True	True	True	False			False	0.0	85.0	2.8	4.3	False	False	False
165	Chen	2014	high cutoff	10.1016/j.jpowsour.2014.01.061	Chen 2014 high cutoff	Room temp	False	False	False	False	True	False	False		False	False	True	False	False	False	False	False	False	TiO2 coated NMC 622	Coin		0.0	True	False	0.0	0.0	False	False		No	True	True	True	False			False	0.0	94.4	3.0	4.5	False	False	False
166	Liang	2014	co-precipitation	10.1016/j.electacta.2014.02.100	Liang 2014 co-precipitation	Under test	True	False	False	False	True	False	False		False	False	True	False	False	False	False	False	False		Coin		0.0	True	False	0.0	0.0	False	True	Capacity of tank used = 10L	No	True	True	True	False			False	0.0	80.0	2.8	4.3	False	False	False
167	Shi	2019	alkali metal salt 3d	10.1021/acssuschemeng.8b05305	Shi 2019 alkali metal salt 3d	Constant - non room temp	True	True	False	False	True	False	False		True	False	False	False	False	False	False	False	False		Coin		0.0	True	False	0.0	0.0	False	True	300g CNT slurry with solid content 5%, 23g Na, 1L DI water precursor	No	True	True	True	False			False	3.2	80.0	1.8	2.8	False	False	False
168	Fu	2013	highly reversible	10.1002/anie.201301250	Fu 2013 highly reversible	Not reported	True	True	False	False	True	False	False		True	False	False	False	False	False	False	False	False	Li2S6 catholyte	Coin		0.0	True	False	40.0	0.0	False	True	75 mg MWCNTs	No	True	True	True	False			False	2.3	0.0	1.8	3.0	False	False	False
169	Zhou	2015	flexible	10.1016/j.nanoen.2014.11.025	Zhou 2015 flexible	Not reported	False	True	False	False	True	False	False		True	False	False	False	False	False	False	False	False		Coin		0.0	True	False	0.0	0.0	False	False		No	True	True	True	False			False	10.1	70.0	1.5	2.8	False	False	False
170	Zhu	2018	polymerization	10.1002/admi.201701598	Zhu 2018 polymerization	Not reported	True	False	False	False	True	False	False		True	False	False	False	False	False	False	False	False	sulfur+PANI	Coin		0.0	True	False	40.0	0.0	False	True	10uL S/CS2 solution, 3g PAN, 27g DMF precursor, uL precursor solutions	No	True	True	True	False			False	0.0	0.0	1.7	2.8	False	False	False
171	Gueon	2018	spherical macroporous	10.1021/acsnano.7b05869	Gueon 2018 spherical macroporous	Not reported	True	True	False	False	True	False	False		True	False	False	False	False	False	False	False	False		Coin		0.0	True	False	0.0	0.0	False	True	20 g CNTs shown in image	No	True	True	True	True			False	1.0	80.0	1.5	2.8	False	False	False
172	Zhong	2017	foldable compositionally heterogeneous	10.1021/acsami.7b13247	Zhong 2017 foldable compositionally heterogeneous	Not reported	True	False	False	False	True	False	False		True	False	False	False	False	False	False	False	False		Coin		0.0	True	False	90.0	0.0	False	True	0.1g ketjen black, 50 mL EDA precursor	No	True	True	True	False			False	4.0	0.0	1.7	2.6	False	False	False
173	Ousmane	2018	gamma-Al2O3	10.1016/j.micromeso.2018.03.004	Ousmane 2018 gamma-Al2O3	Constant - non room temp	True	False	False	False	True	False	False		True	False	False	False	False	False	False	False	False		Coin		0.0	True	False	80.0	0.0	False	True	13g, 2.88g, 49 mL precursors	No	True	True	True	False			False	0.0	70.0	1.7	2.7	False	False	False
174	Xue	2018	Mangosteen	10.1007/s10853-018-2370-9	Xue 2018 Mangosteen	Not reported	True	False	False	False	True	False	False		True	False	False	False	False	False	False	False	False		Coin		0.0	True	False	20.0	0.0	False	False		No	True	True	True	False			False	1.0	80.0	1.7	2.8	False	False	False
175	Wang	2015	controlled porosity	10.1016/j.jpowsour.2015.03.135	Wang 2015 controlled porosity	Not reported	True	False	False	False	True	False	False		True	False	False	False	False	False	False	False	False		Coin		0.0	True	False	50.0	0.0	False	True	2g sodium alginate precusor	No	True	True	True	False			False	0.0	80.0	1.5	3.0	False	False	False
176	Duan	2019	nitrogen-doped 3d	10.1002/smll.201804347	Duan 2019 nitrogen-doped 3d	Not reported	True	False	False	False	True	False	False		True	False	False	False	False	False	False	False	False		Coin		0.0	True	False	0.0	0.0	False	True	13.64 mL Na2S2O3, 30mL graphene oxide, 79.1mL DI, 13.64 mL HCl precursors	No	True	True	True	False			False	1.2	80.0	1.5	3.0	False	False	False
177	Gomez-Urbano	2018	hydrothermally reduced	10.1016/j.carbon.2018.06.053	Gomez-Urbano 2018 hydrothermally reduced	Not reported	True	False	False	False	True	False	False		True	False	False	False	False	False	False	False	False		Coin		0.0	True	False	0.0	0.05	False	True	20 mg carbon black, 1.6g PCP, 3g sodium thiosulfate, 5g graphite powder used in Hummers method	No	True	True	True	False			False	1.45	80.0	1.7	2.6	False	False	False
178	Xiao	2017	flexible volumetric	10.1002/adma.201703324	Xiao 2017 flexible volumetric	Not reported	True	False	False	False	True	False	False		True	False	False	False	False	False	False	False	False		Coin		0.0	True	False	0.0	0.0	False	True	3.5 mL GO, 130 mg sodium thiosulfate, 10mL HCl precursors	No	True	True	True	False			False	2.0	0.0	1.5	3.0	False	False	False
179	Liang	2016	Interwoven	10.1002/adma.201603040	Liang 2016 Interwoven	Not reported	True	False	False	False	True	False	False		True	False	False	False	False	False	False	False	False		Coin		0.0	True	False	0.0	0.0	False	True	300 mg exfoliated MXenes	No	True	True	True	False			False	1.5	80.0	0.0	0.0	False	False	False
180	Fang	2017	single-wall CNT	10.1016/j.nanoen.2017.10.053	Fang 2017 single-wall CNT	Not reported	False	False	False	False	True	False	False		True	False	False	False	False	False	False	False	False		Coin		0.0	True	False	60.0	0.0	False	False		No	True	True	True	False			False	7.2	0.0	1.8	2.8	False	False	False
181	Lee	2017	multichannel	10.1002/aenm.201601943	Lee 2017 multichannel	Not reported	True	False	False	False	True	False	False		True	False	False	False	False	False	False	False	False		Coin		0.0	True	False	0.0	0.0	False	True	1g polymer precursor, 0.01 mole sodium thiosulfate pentahydrate, 0.654 mL HCl	No	True	True	True	False			False	4.6	80.0	1.8	2.8	False	False	False
182	Zhu	2018	electrospun	10.1016/j.ceramint.2018.06.119	Zhu 2018 electrospun	Not reported	True	False	False	False	True	False	False		True	False	False	False	False	False	False	False	False		Coin		0.0	True	False	0.0	0.0	False	True	0.6g PAN, 0.18g precursor	No	True	True	True	False			False	1.25	70.0	1.7	2.8	False	False	False
183	Dillard	2018	binder-free	10.1016/j.mtener.2018.06.004	Dillard 2018 binder-free	Not reported	True	False	True	False	True	False	False		True	False	False	False	False	False	False	False	False		Coin		0.0	True	False	30.0	0.0	False	True	4.5 mg DMF precursor	No	True	True	True	False			False	1.5	0.0	1.8	2.6	False	False	False
184	Zhang	2018	bamboo sticks	10.1021/acsami.8b02504	Zhang 2018 bamboo sticks	Not reported	True	False	False	False	True	False	False		True	False	False	False	False	False	False	False	False		Coin		0.0	True	False	0.0	20.0	False	True	3g sulfur powder, 1g carbon/ metal composite	No	True	True	True	False			False	1.5	80.0	1.7	2.8	False	False	False
185	Yue	2013	NMC622 fluorine	10.1016/j.electacta.2013.02.037	Yue 2013 NMC622 fluorine	Not reported	True	False	False	False	True	False	False		False	False	True	False	False	False	False	False	False	Fluorine substituted for oxygen	Coin		0.0	True	False	0.0	0.0	False	False		No	True	True	True	False			False	2.0	80.0	2.8	4.3	False	False	False
186	Neudeck	2018	molecular modification	10.1021/acsami.8b04405	Neudeck 2018 molecular modification	Constant - non room temp	False	False	False	False	True	False	False		False	False	True	False	False	False	False	False	False		Coin		0.0	True	False	200.0	0.0	False	True	20.8g NMC622	Yes	True	True	True	True			True	11.0	94.0	3.0	4.3	True	False	False
187	Xi	2018	comparative study	10.1016/j.ssi.2018.10.020	Xi 2018 comparative study	Constant - non room temp	False	False	False	False	True	False	False		False	True	False	True	False	False	False	False	False		Coin		0.0	True	False	0.0	0.0	False	False		No	True	True	True	False			False	0.0	80.0	2.8	4.3	False	False	False
188	Huang	2015	synthesis of 811 precursor	10.1016/S1003-6326(15)63838-9	Huang 2015 synthesis of 811 precursor	Not reported	True	False	False	False	True	False	False		False	True	False	False	False	False	False	False	False		Coin		0.0	True	False	0.0	0.0	False	False		No	True	True	True	False			False	0.0	80.0	2.8	4.3	False	False	False
189	Samarasingha	2014	Mg, Fe, Al	10.1016/j.ssi.2014.07.012	Samarasingha 2014 Mg, Fe, Al	Not reported	False	False	False	False	True	False	False		False	False	False	False	True	False	False	False	False	NMC111 doped with Mg, Fe, Al	Coin			True	False			False	False		No	False	False	False	False			False			3.0	4.5	False	False	False
190	Sattar	2020	Mg doping	10.1016/j.ijhydene.2020.04.292	Sattar 2020 Mg doping	Not reported	False	False	False	False	True	False	False		False	False	False	False	False	True	False	False	False	Ni_{0.84}Co_{0.11}Mn_{0.05}(OH)_{2} doped with Mg	Coin		0.0	True	False	0.0	0.0	False	False		No	True	True	True	False			False	0.0	96.0	3.0	4.5	True	False	False
191	Zhou	2008	Al substitution	10.1016/j.elecom.2008.05.036	Zhou 2008 Al substitution	Not reported	False	False	False	False	False	False	False		False	False	False	False	True	False	False	False	False	Li[Ni_{1/3}Mn_{1/3}Co_{1/3-z}Al_{z}]O_{2}	Coin		0.0	True	False	0.0	0.0	False	True	250 mL solution metal nitrates, 250 mL LiOH precursor	No	True	True	True	False			False	0.0	86.0	2.5	4.3	False	False	False
192	Xi	2021	Ti3+ doping	10.1016/j.jallcom.2021.159664	Xi 2021 Ti3+ doping	Constant - non room temp	False	False	False	False	False	True	False		False	False	True	False	False	False	False	False	False	TiO3 doped NMC622	Coin		0.0	True	False	0.0	0.0	False	True	0.6g TiO2 precursor	No	False	False	False	False			False	0.0	0.0	2.5	4.3	False	False	False
193	Liu	2018	Al2O3	10.1016/j.nanoen.2017.11.010	Liu 2018 Al2O3	Room temp	False	False	False	False	False	False	False		False	False	True	False	False	False	False	False	False		Coin		0.0	True	False	0.0	0.0	False	False		Yes	True	True	True	False			False	0.0	80.0	2.7	4.7	True	False	False
194	Breuer	2018	minor molybdenum	10.1021/acsami.8b09795	Breuer 2018 minor molybdenum	Under test	False	False	False	False	True	False	False		False	False	False	True	False	False	False	False	False	LiNi_{0.49}Co_{0.2}Mn_{0.3}Mo_{0.01}O_{2}	Coin		0.0	True	False	0.0	0.0	False	False		No	True	True	True	False			False	0.0	80.0	2.8	4.6	True	False	False
195	Fu	2014	nickel-rich	10.1021/am5030726	Fu 2014 nickel-rich	Not reported	False	False	False	False	True	False	False		False	False	False	False	False	True	False	False	False	LiNi_{0.7}Co_{0.15}Mn_{0.15}O_{2}	Coin		0.0	True	False	0.0	0.0	False	True	3 mmol precursors	No	True	True	True	False			False	0.0	0.8	2.8	4.3	False	False	False
196	Jia	2017	Nd-doped	10.1016/j.electacta.2017.09.118	Jia 2017 Nd-doped	Not reported	True	False	False	False	True	False	False		False	False	False	True	False	False	False	False	False	Li(Ni_{0.5}Co_{0.2}Mn_{0.3})_{0.992} Nd_{0.008} O_{2}	Coin		0.0	True	False	0.0	0.0	False	True	continuously stirred reactor vessel with volume 5L	No	True	True	True	False			False	0.0	80.0	2.8	4.8	True	False	False
197	Kim	2020	fluorine-doped	10.3390/en13184808	Kim 2020 fluorine-doped	Not reported	False	False	False	False	True	False	False		False	True	False	False	False	False	False	False	False		Coin		0.0	True	False	0.0	0.0	False	True	50 mL ethanol, no details of concentraion or amount of active material	No	True	True	True	False			False	0.0	0.0	2.8	4.3	False	False	False
198	Sun	2021	transition metal	10.1038/s41467-021-26815-6	Sun 2021 transition metal	Under test	True	False	False	False	True	False	False		False	False	False	False	False	True	False	False	False	Li[Ni_{0.91}Co_{0.09}]O_{2} with Mg, Al, Ti, Ta, Mo	Coin		0.0	True	False	0.0	0.0	False	True	Reaction vessel with volume 17L	No	True	True	True	False			False	0.0	0.0	2.7	4.7	False	False	False
199	Zhang	2017	lithium titanium oxide	10.1016/j.electacta.2017.02.064	Zhang 2017 lithium titanium oxide	Under test	False	False	False	False	True	False	False		False	False	False	True	False	False	False	False	False	lithium titanium oxide coated NMC 532	Coin		0.0	True	False	0.0	0.0	False	True	10g NMC 532	Yes	False	False	False	False			False	0.0	0.0	3.0	4.5	False	False	False
[truncated: 186 more columns]
